# Supplementary material for: Interpretable systems biomarkers predict response to immune-checkpoint inhibitors
Source: Patterns (N Y). 2021 Jun 30;2(8):100293. doi: 10.1016/j.patter.2021.100293 (PMC8369166; doi:10.1016/j.patter.2021.100293)
Supplement: Table S3. Full list of ligand-receptor pair weights [file mmc4.zip]

Archive with 1 entries (1 files):
- TableS3.csv
